# Supplementary material for: Relationship among service accessibility, social norms, herpes zoster vaccination intention of middle-aged and older adults in Chongqing: mediating role of perceived usefulness
Source: Front Public Health. 2025 Sep 26;13:1649455. doi: 10.3389/fpubh.2025.1649455 (PMC12510921; doi:10.3389/fpubh.2025.1649455)
Supplement: Supplementary file 1 [file Data_Sheet_1.ZIP]

Archive with 1 entries (1 files):
- Supplementary material 1.docx
